# Supplementary material for: Systems pharmacogenomics identifies novel targets and clinically actionable therapeutics for medulloblastoma
Source: Genome Med. 2021 Jun 21;13:103. doi: 10.1186/s13073-021-00920-z (PMC8215804; doi:10.1186/s13073-021-00920-z)
Supplement: Supplementary file 2 — Additional file 2: Supplementary Table S1. Network parameters for subgroup-specific network analysis. [file 13073_2021_920_MOESM2_ESM.xlsx]

## Sheet: Supplementary Table S1
	Group 3	SHH	Group 4
Nodes in network	282	296	315
Edges in network	309	321	349
No. of signiificantly deregulated proteins	209	211	220
No. of putative drug targets	26	25	26
No. of putative drugs
