# Supplementary material for: Systems pharmacogenomics identifies novel targets and clinically actionable therapeutics for medulloblastoma
Source: Genome Med. 2021 Jun 21;13:103. doi: 10.1186/s13073-021-00920-z (PMC8215804; doi:10.1186/s13073-021-00920-z)
Supplement: Supplementary file 3 — Additional file 3: Supplementary Table S2. Putative drug targets and drugs in subgroup-specific networks. [file 13073_2021_920_MOESM3_ESM.xlsx]

## Sheet: Supplementary Table S2
	SHH	Group 3	Group 4
Putative drug targets	TUBB, SLC1A5, CDK6, CDK4, CAD, AURKA, CHEK2, SNRPA, TP53, CCT3, SMARCA5, HADHA, SLC25A6, HSP90AB1, PTPRS, P4HB, AIFM1, TUBA1C, MAP3K1, TUBB6, GLYAT, RPL3, ESR1, IKBKB, MYLK2	TP53, AURKA, MYC, SNRPA, BCL2L1, CAD, CHEK2, CDK6, RARA, CDK4, STAT5B, MED1, CCT3, SLC1A5, SMAD2, P4HB, ABL1, AKT1, PRKAB1, IKBKG, TUBB4B, SIRT1, TUBB, ESR, CREBBP, PTPRS	MED1, STAT5B, ABL1, PTPRS, CDK4, CDK6, CAD, TUBA1C, CREBBP, CHEK2, SNRPA, DYRK1A, AURKA, CREB1, TUBB, TUBA1A, PRKAB1, SMAD2, P4HB, IKBKG, SERPINE1, SLC1A5, XIAP, AKT1, CTLA4, GLYAT
Putative drugs	DB00630, DB01077, DB02733, DB03496, DB09073, DB07795, DB07379, DB00128, DB03459, DB01873, DB03010, DB05147, DB07574, DB05149, DB02175, DB02482, DB05169, DB05198, DB05220, DB07186, DB07266, DB07360, DB07361, DB07362, DB07545, DB07801, DB08065, DB08066, DB00361, DB00541, DB00570, DB1179, DB01394, DB05284, DB06042, DB03615, DB00174, DB00145, DB00945, DB05404, DB08363, DB04395, DB00255, DB00269, DB00…	DB01254, DB08696, DB00171, DB00619, DB01254, DB03878, DB04868, DB05184, DB06616, DB07831, DB08043, DB08231, DB08339, DB08350, DB08583, DB08896, DB08901, DB00630, DB01077, DB02733, DB03496, DB09073, DB07795, DB07379, DB00128, DB03459, DB08655, DB05149, DB02175, DB02482, DB05169, DB05198, DB05220, DB07186, DB07266, DB07360, DB07361, DB07362, DB07545, DB07801, DB08065, DB08066, DB00361, DB00541, DB0…	DB01254, DB08696, DB00171, DB00619, DB01254, DB03878, DB04868, DB05184, DB06616, DB07831, DB08043, DB08231, DB08339, DB08350, DB08583, DB08896, DB08901, DB00630, DB01077, DB02733, DB03496, DB09073, DB07795, DB07379, DB00128, DB03459, DB01873, DB03010, DB05147, DB07574, DB08655, DB05149, DB02175, DB07608, DB02482, DB05169, DB05198, DB05220, DB07186, DB07266, DB07360, DB07361, DB07362, DB07545, DB0…
