# Supplementary material for: Systems pharmacogenomics identifies novel targets and clinically actionable therapeutics for medulloblastoma
Source: Genome Med. 2021 Jun 21;13:103. doi: 10.1186/s13073-021-00920-z (PMC8215804; doi:10.1186/s13073-021-00920-z)
Supplement: Supplementary file 4 — Additional file 4: Supplementary Table S3. Expression Data associated with Figure 1. [file 13073_2021_920_MOESM4_ESM.xls]

## Sheet: Supp Table S3 
Network protein	SHH vs normal CB (LogFC)	SHH vs normal CB (p value)	Gp3 vs normal CB (LogFC)	Gp3 vs normal CB (p value)	Gp4 vs normal CB (LogFC)	Gp4 vs normal CB (p value)
ACLY	0.204031	0.241193	0.980488	2.12896e-09	1.01359	7.25902e-14
ACTB	-0.0105131	0.88123	0.0147074	0.821142	-0.00502344	0.937571
ACTG1	0.135595	0.193215	0.157125	0.125281	0.0671363	0.421175
ACTL6A	1.4521	8.48398e-12	0.664007	3.3234e-05	0.560413	7.59756e-05
ACTN4	0.418888	0.00293351	0.305183	0.00160686	-0.00262808	0.982141
ACTR3B	0.949077	0.000180234	0.0540805	0.747396	0.45054	0.0140986
ANAPC7	0.251031	0.0199509	0.425751	6.96417e-07	0.28958	0.000383913
ARID1B	0.108983	0.28029	0.179267	0.0206775	0.113363	0.156866
ATG5	0.0210095	0.894504	0.184585	0.0588061	-0.0349163	0.719548
AURKA	1.50563	6.6907e-12	0.988117	4.74124e-05	0.667423	0.000210978
BAG6	0.376721	0.00457957	0.483472	5.96499e-06	0.405717	8.32162e-06
BAZ1B	0.406761	0.000152285	0.652849	2.34248e-08	0.62411	9.07268e-10
BMI1	0.613372	3.19898e-05	0.746656	3.39538e-08	1.07408	5.91664e-12
BRD4	0.200169	0.0829815	0.195306	0.0804888	0.355445	0.00059066
CAAP1	0.542935	0.00052615	0.440731	0.000116479	0.219276	0.0397421
CAD	0.950098	6.6907e-12	0.817777	1.23209e-07	0.549279	1.58192e-08
CBX3	0.670672	6.61126e-08	0.943246	5.56291e-11	0.884408	7.08229e-13
CBX8	0.57278	0.000449313	0.449672	4.1908e-05	0.297306	8.19649e-05
CCDC14	1.56603	7.02115e-10	1.49247	3.20234e-10	1.51634	2.26787e-21
CDC45	1.98283	5.73456e-11	1.67182	1.10328e-08	1.6713	1.21816e-12
CDC6	1.31055	2.07968e-08	1.64808	8.21704e-10	1.54623	1.13146e-13
CDC7	0.200669	0.327836	0.126998	0.382553	0.0296213	0.870328
CDK4	1.40655	1.77219e-13	0.765633	5.43885e-06	0.671073	3.01914e-10
CDK6	2.32193	1.77219e-13	1.85469	2.59054e-06	1.6934	1.09709e-08
CDKN1A	0.585338	0.00357096	0.712095	0.00153228	0.555859	0.00335321
CDKN2A	0.840637	0.019642	0.738459	0.00172381	1.0015	5.13202e-06
CHD4	0.439942	2.66973e-07	0.375087	3.08054e-06	0.269658	0.000123927
CHEK2	1.2022	8.16271e-09	0.810767	1.05926e-06	0.652678	3.02475e-07
CREBBP	0.0279424	0.820812	0.19475	0.0314865	0.394189	5.89014e-08
CRTC2	0.388679	0.000845173	0.527762	4.74231e-05	0.421855	0.000764918
CTLA4	0.216498	0.00764559	0.211358	0.00190244	0.119722	0.0379228
DBN1	0.762856	0.00421124	0.707902	0.00299712	0.789834	2.49985e-08
DCAF7	0.308214	0.0157548	0.482143	0.0004149	0.696891	7.52334e-14
DEAF1	-0.601442	1.99587e-06	-0.845453	2.11366e-08	-0.922379	1.19269e-15
DHX9	0.350041	0.0016136	0.383928	4.66769e-06	0.293627	0.00209159
DYRK1A	-0.0792083	0.321362	0.129127	0.110354	0.319398	4.79295e-06
EEF2	0.0821962	0.410435	-0.111963	0.280657	-0.45416	8.51145e-07
EIF1B	-0.409005	0.00056773	-0.38072	0.000154441	-0.188953	0.0538318
EPB41	-0.202588	0.312888	-0.0967771	0.65647	0.165329	0.317344
EPHA3	-0.0291379	0.961027	0.208526	0.707933	-0.277004	0.585378
FAF2	0.270915	0.00625152	0.200982	0.0486008	0.282369	0.00810018
FAM117B	0.276468	0.0691033	0.616674	2.80983e-07	0.786242	3.38517e-19
FN1	0.595675	0.109441	0.333958	0.310063	-0.0746118	0.834655
FTSJ1	-0.21011	0.110343	0.194247	0.115155	-0.19117	0.063812
GADD45A	0.58331	0.0201515	0.833596	4.29739e-05	0.251879	0.0202376
GAPDH	0.0632007	0.386128	-0.163939	0.0893551	-0.227488	0.00121669
GMNN	0.869909	4.89343e-07	0.334528	0.0414174	0.389557	0.0113782
HAUS1	0.835571	2.38894e-06	1.03926	8.15522e-09	0.98156	3.04214e-15
HLA-B	0.360182	0.194614	-0.0410165	0.881157	-0.345439	0.0609892
HNRNPA2B1	0.0722423	0.479791	0.0236353	0.821133	0.0771614	0.515496
HNRNPC	-0.00824287	0.958772	0.0244593	0.816051	0.0810624	0.547922
HNRNPU	0.326297	0.000985528	0.0660051	0.503939	-0.00987989	0.92816
HSP90AA1	-0.191194	0.0873838	0.0198489	0.833004	0.0162093	0.88981
HSP90AB1	0.283229	0.00215531	-0.110919	0.421589	-0.26949	0.00151342
HSPA4	-0.113441	0.410215	0.268426	0.00279835	0.0871441	0.388743
HSPA8	-0.216519	0.00480879	-0.179861	0.000566479	-0.1985	5.36889e-05
HSPA9	0.410546	0.00788948	0.239158	0.0555412	0.0127279	0.924854
HSPBAP1	0.768758	5.78097e-09	0.887338	3.88828e-14	0.859176	1.60158e-22
IKBKE	0.0332943	0.782628	-0.44891	1.57355e-06	-0.353264	7.86442e-06
IQCB1	0.732518	2.17051e-05	0.447086	0.00146562	0.399543	4.93694e-05
KDM6A	0.2168	0.208417	-0.133408	0.296798	0.0726848	0.621169
KHDRBS1	0.301509	0.00302272	0.29203	0.000920375	0.281061	0.000387074
KLF1	0.266557	0.029792	0.526729	0.0013317	0.49221	3.93544e-05
LGALS3BP	0.83202	7.19898e-06	1.38819	6.38777e-11	1.08153	4.04756e-13
LUC7L2	0.384235	1.24248e-07	0.275562	0.000700547	0.252939	0.000760883
MAD2L1BP	0.281703	0.00303546	0.775841	5.55293e-09	0.378516	6.35754e-06
MAGI1	-0.449373	0.00269278	-0.417601	0.00754692	0.136558	0.23312
MAGI3	0.375542	0.00593403	0.429739	0.000197835	0.743809	1.04001e-07
MAP3K1	0.496901	0.013669	-0.0755577	0.744349	-0.929506	0.000708691
MCC	-0.0748903	0.797484	1.38593	1.72763e-06	1.18223	0.000411006
MCM10	1.79454	1.87381e-11	1.62313	7.4903e-08	1.60591	4.88484e-11
MCM2	1.43782	2.32365e-09	0.820344	1.50407e-05	0.717201	4.88463e-06
MCM5	1.35612	1.59672e-08	0.696699	9.16029e-05	0.673099	1.75369e-05
MCM6	0.989541	1.20444e-05	0.577445	0.00190914	0.777166	1.83977e-08
MCRS1	0.335248	0.0058676	0.734886	1.24395e-11	0.418167	4.41336e-08
MED19	0.488866	0.00212032	0.734667	1.08707e-12	0.779044	2.28056e-15
MEX3B	0.828836	6.20759e-05	0.868041	2.56107e-06	1.34077	1.58881e-23
MKRN3	1.76396	1.81761e-12	1.62313	1.07569e-11	1.0771	1.97899e-11
MMRN1	0.316261	0.206241	0.667847	0.00280711	0.309222	0.110879
MTR	0.159434	0.161678	-0.235976	0.125944	-0.679394	3.31475e-09
MYBL1	0.883142	6.78491e-07	0.517185	0.0162488	1.28518	5.05142e-09
MYL12A	0.284326	0.129873	0.0569653	0.652536	0.122395	0.273307
NFIA	0.0769043	0.593427	-1.28643	0.00195859	-0.00902355	0.975725
NOP2	0.845961	6.92562e-09	1.0519	4.80715e-12	0.499501	1.42298e-09
ORC4	-0.0358626	0.83775	-0.00739632	0.974785	-0.0855325	0.386867
ORC5	-0.0636058	0.70624	0.0530082	0.718354	-0.0530642	0.680879
P4HB	0.7068	0.00457957	0.492952	0.00262048	0.28976	0.00641862
PBRM1	0.300481	0.0420763	0.579596	1.43569e-06	0.695918	8.77646e-15
PPP2R5E	0.00106958	0.993238	0.501196	5.48973e-08	0.309725	5.58658e-06
PRKCA	-1.09043	0.000645246	-2.2488	7.31554e-12	-1.95179	5.52612e-17
PRPF40A	0.524988	0.000100065	0.516054	3.98075e-06	0.380766	0.00011875
PTEN	-0.773146	1.41212e-06	-0.344568	0.0191985	-0.0675326	0.615223
PTN	-2.21047	1.56471e-10	-2.67298	3.65239e-14	-2.1271	7.4394e-19
PTPRS	0.680368	0.00457957	0.331831	0.0469293	0.686413	1.29373e-10
RAB3C	-1.22214	0.000322145	-0.530737	0.0740473	-0.408906	0.161656
RACGAP1	0.991098	7.03938e-07	1.47975	1.01962e-10	1.25631	2.48785e-18
RBBP5	0.244333	0.006796	0.350553	0.000195325	0.207559	0.0139912
RELA	0.513395	1.7689e-05	0.323484	0.00661593	0.321137	0.00248047
RFWD3	0.811937	1.80646e-06	0.578936	0.000332839	0.59645	5.51241e-08
RIN2	0.734185	0.000650374	0.10424	0.660197	0.730644	1.0998e-05
RUVBL1	0.730716	0.000547418	0.631017	8.15364e-05	0.22309	0.036446
RUVBL2	0.356421	0.0233756	0.443706	0.000463191	-0.0605464	0.51328
SCGB2A1	0.244132	0.00622122	0.183541	0.0167357	0.187982	0.00696265
SERPINE1	1.21603	0.00400898	1.00362	0.000933507	0.735866	0.0137063
SFN	0.25636	0.00479968	0.204164	0.00472409	0.32072	0.000877961
SGOL2	0.985548	7.33231e-08	0.556979	0.0106584	0.490229	0.00768457
SIAH1	0.288353	0.00159678	0.27689	0.00793893	0.413057	1.73452e-06
SKIL	0.51643	0.00414001	0.340458	0.00626777	0.24721	0.0250412
SLC1A5	2.22391	4.37826e-14	1.09613	0.000568248	0.591089	0.0246251
SLC4A1	-1.0175	1.48635e-06	-0.944523	3.00364e-06	-0.96919	3.46271e-13
SMAD4	0.322277	0.0241075	0.273692	0.00100954	0.250506	0.00136114
SMARCA4	0.277314	0.030344	0.521001	1.18063e-05	0.539304	3.03287e-10
SMARCE1	0.467421	0.00205929	0.81968	4.47542e-09	0.90267	5.84609e-15
SNRPA	0.923721	5.42385e-08	0.540064	0.000541844	0.496782	4.36518e-06
SNRPF	0.45567	0.000759014	0.498118	2.2088e-06	0.475123	4.54939e-07
SOX4	1.20735	6.5513e-05	1.7515	3.00851e-08	2.29446	2.81835e-31
SUPT16H	0.257188	0.0437522	0.358036	0.000382315	0.217602	0.0414848
TBP	0.413723	0.00269171	0.514857	3.68495e-06	0.65529	2.02648e-11
TBRG4	0.53146	3.5032e-05	0.632963	6.51204e-09	0.23713	0.00351543
TDP1	0.661343	2.40154e-05	0.684287	1.40037e-07	0.561591	1.15392e-09
TDRD7	-1.24121	3.01767e-10	0.058304	0.883016	-0.567536	0.000715783
TJP1	-0.401491	0.0122682	-0.0613122	0.834776	0.494369	0.000890513
TP53BP2	0.569073	1.43619e-06	1.34678	5.94702e-12	1.67654	6.64012e-25
TRIM24	0.623984	2.4702e-05	0.488113	0.00243632	0.879396	1.25731e-12
TRIM33	0.0316627	0.667159	0.296731	0.000583928	0.505183	5.57881e-15
TUBA1A	0.027992	0.856926	-0.126672	0.406386	0.241004	0.00112094
TUBA1C	0.604298	0.00740667	0.370805	0.0754698	0.754388	2.86949e-08
TUBB	0.322611	0.00457957	0.25459	0.0283198	0.262644	0.000460962
TUBB4B	-0.728138	0.000869291	0.323679	0.0186495	-0.342586	0.0199541
UBE2D3	0.0518639	0.531254	-0.0222408	0.732798	0.0565266	0.326729
UBE2I	0.241688	0.0300427	0.205237	0.00733035	0.228917	0.000313823
UBE4B	0.137092	0.115754	0.00312371	0.977674	-0.0776143	0.320377
UBR5	0.0697924	0.507868	-0.18229	0.176754	-0.100786	0.418803
UBXN1	0.556177	3.87495e-05	0.367612	0.00296569	0.249901	0.0190813
UCHL1	-0.81409	0.0315136	-1.92561	4.82169e-06	-1.33463	4.8526e-09
USP21	0.34407	0.000253877	0.30806	0.00901352	0.165404	0.0299498
USP26	0.0700234	0.160528	0.157199	0.00026926	0.0867009	0.0118441
USP49	0.255186	0.0396486	1.20801	1.17693e-18	1.02282	1.68538e-17
VHL	-0.0574061	0.706126	-0.203483	0.0438587	0.00690368	0.954302
ZEB1	1.03006	1.44916e-08	0.234884	0.154363	0.348016	0.105693
