# Supplementary material for: Systems pharmacogenomics identifies novel targets and clinically actionable therapeutics for medulloblastoma
Source: Genome Med. 2021 Jun 21;13:103. doi: 10.1186/s13073-021-00920-z (PMC8215804; doi:10.1186/s13073-021-00920-z)
Supplement: Supplementary file 7 — Additional file 7: Supplementary Table S4. Summary of mutational status in human Medulloblastoma of key CIS genes identified in the mutagenesis screen, [file 13073_2021_920_MOESM7_ESM.xlsx]

## Sheet: Supplementary Table S4
CIS	Evidence as deregulated in human Medulloblastoma	Evidence as mutated in human Medulloblastoma	Reference for mutational data
AKAP6	Yes, downregulated in Gp3 and Gp4 MB
ARID1B	Yes, downregulated in WNT MB	Yes, SHH and Gp4	(1) (2)
BRD4	N/A
CDH12	Yes, downregulated in all subgroups of MB
CDKN2A	N/A	Yes, WNT, Gp4 and Gp3	(1) (2)
CREBBP	Yes, downregulated in Gp4 MB	Yes, WNT and SHH	(1) (2)
DGK1	Yes, downregulated in all subgroups of MB
DYRK1A	Yes, up-regulated in Gp4 MB
FAM117B	Yes, downregulated in Gp4 MB	Yes, Gp4	(1) (2)
FBXO41	No
FUT9	Yes, downregulated in all subgroups of MB
KDM6A	No	Yes, Group 3 and 4	(1)
MAGI1	Yes, downregulated in Gp3 and SHH MB
MAP3K1	No
NF1A	Yes, downregulated in Gp3 MB
NR6A1	Yes, up-regulated in Gp3 MB
PPP2R5E	Yes, up-regulated in Gp3 and Gp4 MB
PTEN	Yes, downregulated in SHH MB	Yes, Gp4, SHH and Gp3	(1) (2)
PTN	Yes, downregulated in all subgroups of MB
RAB3C	Yes, downregulated in SHH MB
RAP1GDS1	No
SLC1A14	Yes, up-regulated in Gp4 and WNT MB
SRGAP2	Yes, down-regulated in Gp3 and Gp4 MB
TJP1	Yes, downregulated in SHH MB	Yes, unknown subgroup	(1)
TRIM33	Yes, downregulated in Gp3 and Gp4 MB
TSPAN7	Yes, downregulated in all subgroups of MB
UBE2D3	N/A
UBR5	No	Yes, SHH and Gp3	(2)
UCHL1	Yes, downregulated in all subgroups of MB
VSNL1	Yes, downregulated in Gp3, WNT and SHH MB
ZEB1	Yes, up-regulated in SHH MB
Reference 1 above = Jones et al., 2012 Nature 488:100-105
Reference 2 above = Northcott et al 2017 Nature 547, 311-317
